# Supplementary material for: Medical emergency calls and calls for central nervous system symptoms during the COVID-19 outbreak in Hangzhou, China
Source: Front Public Health. 2022 Nov 24;10:934403. doi: 10.3389/fpubh.2022.934403 (PMC9731330; doi:10.3389/fpubh.2022.934403)
Supplement: Supplementary file 1 [file Data_Sheet_1.XLSX]

## Sheet: All
	2019			2020
	Emergency Calls	Ambulance Car	First Aid	Emergency Calls	Ambulance Car	First Aid
2020-01-20	743	253	156	846	246	162
21	749	260	167	831	236	157
22	819	276	176	747	237	156
23	808	272	182	574	189	134
24	851	293	211	553	173	134
25	751	269	197	489	168	126
26	761	272	180	459	147	105
27	842	276	184	465	184	131
28	748	280	185	478	171	123
29	719	273	175	505	160	120
30	697	250	165	529	163	122
31	680	238	151	447	139	108
2020-02-01	637	218	136	390	117	87
2	544	189	127	500	150	106
3	594	180	114	455	166	114
4	532	197	130	502	138	102
5	539	183	126	448	160	119
6	634	136	102	415	191	136
7	553	149	110	423	162	112
8	569	179	141	401	183	141
9	520	179	135	405	171	126
10	654	244	160	570	186	140
11	649	232	156	475	147	107
12	653	240	163	562	177	136
13	634	224	152	558	182	133
14	640	242	168	489	146	120
15	556	195	140	371	123	98
16	606	223	159	492	169	116
17	720	253	174	481	161	121
18	669	238	153	516	149	102
19	715	248	172	500	155	111
20	686	252	171	511	147	100
21	740	270	191	455	143	113
22	672	227	157	495	137	108
23	677	233	164	575	167	116
24	749	247	159	537	149	110
25	716	225	142	599	175	126
26	684	216	145	542	169	123
27	686	241	154	558	170	115
28	718	237	164	527	159	121
2020-03-01	738	239	162	568	163	110
2	658	229	166	600	165	130
3	677	230	136	529	147	111
4	702	236	156	606	168	118
5	667	230	155	647	161	114
6	709	243	168	543	159	119
7	736	239	169	511	144	111
8	804	257	183	739	202	156
9	717	231	140	656	194	147
10	720	250	174	623	177	147
11	747	249	166	604	176	131
12	805	252	167	609	174	128
13	720	266	175	569	179	142
14	782	283	171	609	161	135
15	731	251	163	710	190	135
16	781	211	158	730	237	162
17	740	185	123	812	281	188
18	763	294	153	727	239	158
19	784	218	152	773	273	178
20	768	215	168	723	258	181
	41863	14117	9499	33563	10510	7638

## Sheet: Emergency Calls
	2019	2020
2020-01-20	743	846
21	749	831
22	819	747
23	808	574
24	851	553
25	751	489
26	761	459
27	842	465
28	748	478
29	719	505
30	697	529
31	680	447
2020-02-01	637	390
2	544	500
3	594	455
4	532	502
5	539	448
6	634	415
7	553	423
8	569	401
9	520	405
10	654	570
11	649	475
12	653	562
13	634	558
14	640	489
15	556	371
16	606	492
17	720	481
18	669	516
19	715	500
20	686	511
21	740	455
22	672	495
23	677	575
24	749	537
25	716	599
26	684	542
27	686	558
28	718	527
2020-03-01	738	568
2	658	600
3	677	529
4	702	606
5	667	647
6	709	543
7	736	511
8	804	739
9	717	656
10	720	623
11	747	604
12	805	609
13	720	569
14	782	609
15	731	710
16	781	730
17	740	812
18	763	727
19	784	773
20	768	723

## Sheet: Ambulance Car
	2019	2010
2020-01-20	253	246
21	260	236
22	276	237
23	272	189
24	293	173
25	269	168
26	272	147
27	276	184
28	280	171
29	273	160
30	250	163
31	238	139
2020-02-01	218	117
2	189	150
3	180	166
4	197	138
5	183	160
6	136	191
7	149	162
8	179	183
9	179	171
10	244	186
11	232	147
12	240	177
13	224	182
14	242	146
15	195	123
16	223	169
17	253	161
18	238	149
19	248	155
20	252	147
21	270	143
22	227	137
23	233	167
24	247	149
25	225	175
26	216	169
27	241	170
28	237	159
2020-03-01	239	163
2	229	165
3	230	147
4	236	168
5	230	161
6	243	159
7	239	144
8	257	202
9	231	194
10	250	177
11	249	176
12	252	174
13	266	179
14	283	161
15	251	190
16	211	237
17	185	281
18	294	239
19	218	273
20	215	258

## Sheet: First Aid
	2019	2020
2020-01-20	156	162
21	167	157
22	176	156
23	182	134
24	211	134
25	197	126
26	180	105
27	184	131
28	185	123
29	175	120
30	165	122
31	151	108
2020-02-01	136	87
2	127	106
3	114	114
4	130	102
5	126	119
6	102	136
7	110	112
8	141	141
9	135	126
10	160	140
11	156	107
12	163	136
13	152	133
14	168	120
15	140	98
16	159	116
17	174	121
18	153	102
19	172	111
20	171	100
21	191	113
22	157	108
23	164	116
24	159	110
25	142	126
26	145	123
27	154	115
28	164	121
2020-03-01	162	110
2	166	130
3	136	111
4	156	118
5	155	114
6	168	119
7	169	111
8	183	156
9	140	147
10	174	147
11	166	131
12	167	128
13	175	142
14	171	135
15	163	135
16	158	162
17	123	188
18	153	158
19	152	178
20	168	181
